# Supplementary material for: Estrogen-Dependent Variation in the Contributions of TRPM4 and TRPM5 to Fat Taste
Source: Nutrients. 2025 Dec 10;17(24):3847. doi: 10.3390/nu17243847 (PMC12735415; doi:10.3390/nu17243847)
Supplement: Supplementary file 1 [file nutrients-17-03847-s001.zip]

Archive with 1 entries (1 files):
- nutrients-4014839-supplementary.pdf
